# Supplementary material for: Phenotypic states become increasingly sensitive to perturbations near a bifurcation in a synthetic gene network
Source: eLife. 2015 Aug 24;4:e07935. doi: 10.7554/eLife.07935 (PMC4547091; doi:10.7554/eLife.07935)
Supplement: Source code 1. — The code for the Gillespie simulation of the toggle switch has been uploaded as a supplementary file. DOI: http://dx.doi.org/10.7554/eLife.07935.021 [file elife07935s001.m]

A=100
B=1
P=50
K=15
G=.5
clear lac
clear tet
 
for b=1:100
for i=1:100
    clear lac
    clear tet
    clear time
t=1;
time(1)=0;
A=100
B=1
while time(t)<10
    Tot=P/(1+(B/K)^2)+G*A+P/(1+(A/K)^2)+G*B;
    tau=-log(rand)/Tot;
    C=rand;
    if C<P/(1+(B/K)^2)/Tot
        A=A+1;
    elseif C>P/(1+(B/K)^2)/Tot&C<(P/(1+(B/K)^2)+G*A)/Tot
        A=A-1;
    elseif C>(P/(1+(B/K)^2)+G*A)/Tot&C<(P/(1+(B/K)^2)+G*A+P/(1+(A/K)^2))/Tot
        B=B+1;
    else
        B=B-1;
    end
    lac(t)=A;
    tet(t)=B;
    time(t+1)=time(t)+tau;
    t=t+1;
end
 
K=100
while time(t)<(10+b/10)
    Tot=P/(1+(B/K)^2)+G*A+P/(1+(A/K)^2)+G*B;
    tau=-log(rand)/Tot;
    C=rand;
    if C<P/(1+(B/K)^2)/Tot
        A=A+1;
    elseif C>P/(1+(B/K)^2)/Tot&C<(P/(1+(B/K)^2)+G*A)/Tot
        A=A-1;
    elseif C>(P/(1+(B/K)^2)+G*A)/Tot&C<(P/(1+(B/K)^2)+G*A+P/(1+(A/K)^2))/Tot
        B=B+1;
    else
        B=B-1;
    end
    lac(t)=A;
    tet(t)=B;
    time(t+1)=time(t)+tau;
    t=t+1;
end
 
K=15
while time(t)<(21+b/10)
    Tot=P/(1+(B/K)^2)+G*A+P/(1+(A/K)^2)+G*B;
    tau=-log(rand)/Tot;
    C=rand;
    if C<P/(1+(B/K)^2)/Tot
        A=A+1;
    elseif C>P/(1+(B/K)^2)/Tot&C<(P/(1+(B/K)^2)+G*A)/Tot
        A=A-1;
    elseif C>(P/(1+(B/K)^2)+G*A)/Tot&C<(P/(1+(B/K)^2)+G*A+P/(1+(A/K)^2))/Tot
        B=B+1;
    else
        B=B-1;
    end
    lac(t)=A;
    tet(t)=B;
    time(t+1)=time(t)+tau;
    t=t+1;
end
 
ratio(i)=lac(size(lac,2))/tet(size(tet,2));
end
frac(b)=size(find(ratio>10),2);
end
figure(1)
plot(.2*(1:100),frac/100,'Linewidth',3)
xlabel('Length of Perturbation','FontSize',30)
ylabel('Fraction in History State After Recovery','FontSize',30)
axis([0 20 0 1])
set(gca,'FontSize',30)
